# Supplementary material for: Snare and balloon technique for torn coronary wire retrieval from left anterior descending artery
Source: Eur Heart J Case Rep. 2026 Apr 16;10(5):ytag256. doi: 10.1093/ehjcr/ytag256 (PMC13158968; doi:10.1093/ehjcr/ytag256)
Supplement: ytag256_Supplementary_Data [file ytag256_supplementary_data.zip]

Archive with 3 entries (3 files):
- V1.mp4
- V2.mp4
- V3.mp4
